# Supplementary material for: In Silico Drug Repurposing in Multiple Sclerosis Using scRNA-Seq Data
Source: Int J Mol Sci. 2023 Jan 4;24(2):985. doi: 10.3390/ijms24020985 (PMC9864606; doi:10.3390/ijms24020985)
Supplement: Supplementary file 1 [file ijms-24-00985-s001.zip]

Archive with 4 entries (4 files):
- S1_biopath_CSF.csv
- S2_biopath_PBMC.csv
- S3_cmap_CSF.csv
- S4_cmap_PBMC.csv
