# Supplementary material for: In Silico Drug Repurposing in Multiple Sclerosis Using scRNA-Seq Data
Source: Int J Mol Sci. 2023 Jan 4;24(2):985. doi: 10.3390/ijms24020985 (PMC9864606; doi:10.3390/ijms24020985)
Supplement: Supplementary file 1 [file ijms-24-00985-s001.zip › S1_biopath_CSF.csv]

_mDC2_CSF_pos	_mDC2_CSF_neg	_abTcell_CSF_pos	_abTcell_CSF_neg	_aCD8+Tcell_CSF_pos	_aCD8+Tcell_CSF_neg	_gdTcell_CSF_pos	_gdTcell_CSF_neg	_granulocyte_CSF_pos	_granulocyte_CSF_neg	_GrB+pDC_CSF_pos	_GrB+pDC_CSF_neg	_mDC1_CSF_pos	_mDC1_CSF_neg	_mDC_CSF_pos	_mDC_CSF_neg	_monocyte_CSF_pos	_monocyte_CSF_neg	_naCD8+Tcell_CSF_pos	_naCD8+Tcell_CSF_neg	_naiveBcell_CSF_pos	_naiveBcell_CSF_neg	_NKcell_CSF_pos	_NKcell_CSF_neg	_Plasmablast_CSF_pos	_Plasmablast_CSF_neg	_Tcell_CSF_pos	_Tcell_CSF_neg
NCI CXCR4 mediated signaling events Pathway (actin filament depolymerization)	reactome Peptide chain elongation Main Pathway	biocarta transcriptional activation of dbpb from mrna Main Pathway	reactome Peptide chain elongation Main Pathway	biocarta transcriptional activation of dbpb from mrna Main Pathway	reactome Peptide chain elongation Main Pathway	NCI CXCR4 mediated signaling events Pathway (actin filament depolymerization)	reactome Peptide chain elongation Main Pathway	biocarta transcriptional activation of dbpb from mrna Main Pathway	reactome Peptide chain elongation Main Pathway	NCI CXCR4 mediated signaling events Pathway (actin filament depolymerization)	reactome Peptide chain elongation Main Pathway	biocarta transcriptional activation of dbpb from mrna Main Pathway	reactome Peptide chain elongation Main Pathway	biocarta transcriptional activation of dbpb from mrna Main Pathway	reactome Viral mRNA Translation Main Pathway	biocarta transcriptional activation of dbpb from mrna Main Pathway	reactome Peptide chain elongation Main Pathway	biocarta transcriptional activation of dbpb from mrna Main Pathway	reactome Peptide chain elongation Main Pathway	biocarta transcriptional activation of dbpb from mrna Main Pathway	reactome Peptide chain elongation Main Pathway	biocarta granzyme a mediated apoptosis Pathway (Pathway degradation of GZMB)	reactome Peptide chain elongation Main Pathway	reactome Classical antibody mediated complement activation Main Pathway	reactome Peptide chain elongation Main Pathway	biocarta transcriptional activation of dbpb from mrna Main Pathway	reactome Peptide chain elongation Main Pathway
biocarta transcriptional activation of dbpb from mrna Main Pathway	reactome Eukaryotic Translation Termination Main Pathway	NCI CDC42 signaling events Pathway (cell proliferation)	reactome Eukaryotic Translation Termination Main Pathway	NCI CXCR4 mediated signaling events Pathway (actin filament depolymerization)	reactome Eukaryotic Translation Termination Main Pathway	reactome Endosomal Vacuolar Main Pathway	reactome Eukaryotic Translation Termination Main Pathway	NCI CXCR4 mediated signaling events Pathway (actin filament depolymerization)	reactome Eukaryotic Translation Termination Main Pathway	biocarta transcriptional activation of dbpb from mrna Main Pathway	reactome Eukaryotic Translation Termination Main Pathway	NCI CXCR4 mediated signaling events Pathway (actin filament depolymerization)	reactome Viral mRNA Translation Main Pathway	reactome Endosomal Vacuolar Main Pathway	reactome Peptide chain elongation Main Pathway	NCI CXCR4 mediated signaling events Pathway (actin filament depolymerization)	reactome Viral mRNA Translation Main Pathway	NCI CDC42 signaling events Pathway (cytokinesis)	reactome Eukaryotic Translation Termination Main Pathway	reactome Endosomal Vacuolar Main Pathway	reactome Viral mRNA Translation Main Pathway	biocarta transcriptional activation of dbpb from mrna Main Pathway	reactome Eukaryotic Translation Termination Main Pathway	reactome Initial triggering of complement Main Pathway	reactome Eukaryotic Translation Termination Main Pathway	reactome Endosomal Vacuolar Main Pathway	reactome Eukaryotic Translation Termination Main Pathway
biocarta rac1 cell motility signaling Pathway (actin filament depolymerization)	reactome Viral mRNA Translation Main Pathway	NCI CDC42 signaling events Pathway (cytokinesis)	reactome Viral mRNA Translation Main Pathway	NCI CDC42 signaling events Pathway (cytokinesis)	reactome Viral mRNA Translation Main Pathway	reactome Folding of actin by CCT TriC Main Pathway	reactome Viral mRNA Translation Main Pathway	NCI CDC42 signaling events Pathway (cell proliferation)	reactome Viral mRNA Translation Main Pathway	reactome Endosomal Vacuolar Main Pathway	reactome Viral mRNA Translation Main Pathway	reactome Calnexin calreticulin cycle Main Pathway	reactome Eukaryotic Translation Termination Main Pathway	NCI Downstream signaling in naive CD8 T cells Pathway (Pathway regulation of survival gene product expression via IL2RG)	reactome Eukaryotic Translation Termination Main Pathway	NCI CDC42 signaling events Pathway (cytokinesis)	reactome Eukaryotic Translation Termination Main Pathway	NCI CDC42 signaling events Pathway (cell proliferation)	reactome Viral mRNA Translation Main Pathway	NCI CDC42 signaling events Pathway (cytokinesis)	reactome Eukaryotic Translation Termination Main Pathway	NCI CXCR4 mediated signaling events Pathway (actin filament depolymerization)	reactome Viral mRNA Translation Main Pathway	reactome FCGR activation Main Pathway	reactome Viral mRNA Translation Main Pathway	NCI CDC42 signaling events Pathway (cytokinesis)	reactome Viral mRNA Translation Main Pathway
reactome Translocation of ZAP 70 to Immunological synapse Main Pathway	reactome Nonsense Mediated Decay NMD independent of the Exon Junction Complex EJC Main Pathway	reactome Endosomal Vacuolar Main Pathway	reactome Nonsense Mediated Decay NMD independent of the Exon Junction Complex EJC Main Pathway	NCI CDC42 signaling events Pathway (cell proliferation)	reactome Nonsense Mediated Decay NMD independent of the Exon Junction Complex EJC Main Pathway	biocarta transcriptional activation of dbpb from mrna Main Pathway	reactome Nonsense Mediated Decay NMD independent of the Exon Junction Complex EJC Main Pathway	NCI CDC42 signaling events Pathway (cytokinesis)	reactome Nonsense Mediated Decay NMD independent of the Exon Junction Complex EJC Main Pathway	biocarta rac1 cell motility signaling Pathway (actin filament depolymerization)	reactome Nonsense Mediated Decay NMD independent of the Exon Junction Complex EJC Main Pathway	L-dopa degradation	reactome Nonsense Mediated Decay NMD independent of the Exon Junction Complex EJC Main Pathway	NCI CXCR4 mediated signaling events Pathway (actin filament depolymerization)	reactome Nonsense Mediated Decay NMD independent of the Exon Junction Complex EJC Main Pathway	NCI CDC42 signaling events Pathway (cell proliferation)	reactome Nonsense Mediated Decay NMD independent of the Exon Junction Complex EJC Main Pathway	NCI CXCR4 mediated signaling events Pathway (actin filament depolymerization)	reactome Nonsense Mediated Decay NMD independent of the Exon Junction Complex EJC Main Pathway	NCI CDC42 signaling events Pathway (cell proliferation)	reactome Nonsense Mediated Decay NMD independent of the Exon Junction Complex EJC Main Pathway	NCI CDC42 signaling events Pathway (cytokinesis)	reactome Nonsense Mediated Decay NMD independent of the Exon Junction Complex EJC Main Pathway	reactome Synthesis secretion and inactivation of Glucose dependent Insulinotropic Polypeptide GIP Main Pathway	reactome Nonsense Mediated Decay NMD independent of the Exon Junction Complex EJC Main Pathway	NCI CDC42 signaling events Pathway (cell proliferation)	reactome Nonsense Mediated Decay NMD independent of the Exon Junction Complex EJC Main Pathway
reactome Phosphorylation of CD3 and TCR zeta chains Main Pathway	reactome Formation of a pool of free 40S subunits Main Pathway	IL-2 Pathway Actin Reorganization	reactome Formation of a pool of free 40S subunits Main Pathway	reactome Endosomal Vacuolar Main Pathway	reactome Formation of a pool of free 40S subunits Main Pathway	VEGF Pathway Cell Migration	reactome Formation of a pool of free 40S subunits Main Pathway	reactome Endosomal Vacuolar Main Pathway	reactome Formation of a pool of free 40S subunits Main Pathway	NCI CDC42 signaling events Pathway (cytokinesis)	reactome Formation of a pool of free 40S subunits Main Pathway	NCI Osteopontin mediated events Pathway (ruffle organization)	reactome Formation of a pool of free 40S subunits Main Pathway	methylthiopropionate biosynthesis	reactome Formation of a pool of free 40S subunits Main Pathway	reactome Endosomal Vacuolar Main Pathway	reactome Formation of a pool of free 40S subunits Main Pathway	reactome Endosomal Vacuolar Main Pathway	reactome Formation of a pool of free 40S subunits Main Pathway	NCI Validated transcriptional targets of AP1 family members Fra1 and Fra2 Main Pathway	reactome Formation of a pool of free 40S subunits Main Pathway	NCI CDC42 signaling events Pathway (cell proliferation)	reactome Formation of a pool of free 40S subunits Main Pathway	biocarta transcriptional activation of dbpb from mrna Main Pathway	reactome Formation of a pool of free 40S subunits Main Pathway	NCI CXCR4 mediated signaling events Pathway (actin filament depolymerization)	reactome Formation of a pool of free 40S subunits Main Pathway
NCI Osteopontin mediated events Pathway (ruffle organization)	reactome GTP hydrolysis and joining of the 60S ribosomal subunit Main Pathway	reactome Folding of actin by CCT TriC Main Pathway	reactome L13a mediated translational silencing of Ceruloplasmin expression Main Pathway	biocarta granzyme a mediated apoptosis Pathway (Pathway degradation of GZMB)	reactome L13a mediated translational silencing of Ceruloplasmin expression Main Pathway	VEGF Pathway Actin Reorganization	reactome L13a mediated translational silencing of Ceruloplasmin expression Main Pathway	reactome Translocation of ZAP 70 to Immunological synapse Main Pathway	reactome L13a mediated translational silencing of Ceruloplasmin expression Main Pathway	NCI CDC42 signaling events Pathway (cell proliferation)	reactome L13a mediated translational silencing of Ceruloplasmin expression Main Pathway	NCI CDC42 signaling events Pathway (cell proliferation)	reactome L13a mediated translational silencing of Ceruloplasmin expression Main Pathway	reactome Folding of actin by CCT TriC Main Pathway	reactome L13a mediated translational silencing of Ceruloplasmin expression Main Pathway	NCI Osteopontin mediated events Pathway (ruffle organization)	reactome L13a mediated translational silencing of Ceruloplasmin expression Main Pathway	reactome Folding of actin by CCT TriC Main Pathway	reactome L13a mediated translational silencing of Ceruloplasmin expression Main Pathway	adenine and adenosine salvage II	reactome L13a mediated translational silencing of Ceruloplasmin expression Main Pathway	biocarta granzyme a mediated apoptosis Main Pathway	reactome L13a mediated translational silencing of Ceruloplasmin expression Main Pathway	reactome Role of phospholipids in phagocytosis Main Pathway	reactome L13a mediated translational silencing of Ceruloplasmin expression Main Pathway	reactome Folding of actin by CCT TriC Main Pathway	reactome L13a mediated translational silencing of Ceruloplasmin expression Main Pathway
reactome PD 1 signaling Main Pathway	reactome L13a mediated translational silencing of Ceruloplasmin expression Main Pathway	VEGF Pathway Cell Migration	reactome GTP hydrolysis and joining of the 60S ribosomal subunit Main Pathway	reactome Folding of actin by CCT TriC Main Pathway	reactome GTP hydrolysis and joining of the 60S ribosomal subunit Main Pathway	IL-2 Pathway Actin Reorganization	reactome GTP hydrolysis and joining of the 60S ribosomal subunit Main Pathway	reactome Phosphorylation of CD3 and TCR zeta chains Main Pathway	reactome GTP hydrolysis and joining of the 60S ribosomal subunit Main Pathway	NCI Osteopontin mediated events Pathway (ruffle organization)	reactome GTP hydrolysis and joining of the 60S ribosomal subunit Main Pathway	NCI CDC42 signaling events Pathway (cytokinesis)	reactome GTP hydrolysis and joining of the 60S ribosomal subunit Main Pathway	reactome Antigen Presentation Folding assembly and peptide loading of class I MHC Main Pathway	reactome GTP hydrolysis and joining of the 60S ribosomal subunit Main Pathway	NCI RhoA signaling Pathway (Pathway positive regulation of NF kappaB transcription factor activity via RHOA)	reactome GTP hydrolysis and joining of the 60S ribosomal subunit Main Pathway	IL-2 Pathway Actin Reorganization	reactome GTP hydrolysis and joining of the 60S ribosomal subunit Main Pathway	reactome Autointegration results in viral DNA circles Main Pathway	reactome GTP hydrolysis and joining of the 60S ribosomal subunit Main Pathway	NCI Arf6 downstream Pathway (liver development)	reactome GTP hydrolysis and joining of the 60S ribosomal subunit Main Pathway	KEGG Protein export Main Pathway	reactome GTP hydrolysis and joining of the 60S ribosomal subunit Main Pathway	reactome Antigen Presentation Folding assembly and peptide loading of class I MHC Main Pathway	reactome GTP hydrolysis and joining of the 60S ribosomal subunit Main Pathway
NCI CXCR4 mediated signaling events Pathway (positive regulation of lamellipodium assembly)	reactome Nonsense Mediated Decay NMD enhanced by the Exon Junction Complex EJC Main Pathway	VEGF Pathway Actin Reorganization	reactome SRP dependent cotranslational protein targeting to membrane Main Pathway	reactome Antigen Presentation Folding assembly and peptide loading of class I MHC Main Pathway	reactome Nonsense Mediated Decay NMD enhanced by the Exon Junction Complex EJC Main Pathway	biocarta rac1 cell motility signaling Pathway (actin filament depolymerization)	reactome Nonsense Mediated Decay NMD enhanced by the Exon Junction Complex EJC Main Pathway	reactome PD 1 signaling Main Pathway	reactome Nonsense Mediated Decay NMD enhanced by the Exon Junction Complex EJC Main Pathway	lactose degradation III	reactome Nonsense Mediated Decay NMD enhanced by the Exon Junction Complex EJC Main Pathway	NCI CXCR4 mediated signaling events Pathway (positive regulation of lamellipodium assembly)	reactome SRP dependent cotranslational protein targeting to membrane Main Pathway	reactome Abnormal metabolism in phenylketonuria Main Pathway	reactome Nonsense Mediated Decay NMD enhanced by the Exon Junction Complex EJC Main Pathway	reactome Folding of actin by CCT TriC Main Pathway	reactome SRP dependent cotranslational protein targeting to membrane Main Pathway	reactome Antigen Presentation Folding assembly and peptide loading of class I MHC Main Pathway	reactome SRP dependent cotranslational protein targeting to membrane Main Pathway	reactome Integration of viral DNA into host genomic DNA Main Pathway	reactome Nonsense Mediated Decay NMD enhanced by the Exon Junction Complex EJC Main Pathway	NCI Arf6 trafficking events Pathway (positive regulation of endocytosis)	reactome Nonsense Mediated Decay NMD enhanced by the Exon Junction Complex EJC Main Pathway	reactome Asparagine N linked glycosylation Main Pathway	reactome Nonsense Mediated Decay NMD enhanced by the Exon Junction Complex EJC Main Pathway	NCI Regulation of nuclear SMAD2 3 signaling Pathway (negative regulation of cell growth)	reactome SRP dependent cotranslational protein targeting to membrane Main Pathway
NCI CDC42 signaling events Pathway (cell proliferation)	reactome SRP dependent cotranslational protein targeting to membrane Main Pathway	NCI CXCR4 mediated signaling events Pathway (actin filament depolymerization)	reactome Nonsense Mediated Decay NMD enhanced by the Exon Junction Complex EJC Main Pathway	IL-2 Pathway Actin Reorganization	reactome SRP dependent cotranslational protein targeting to membrane Main Pathway	reactome Antigen Presentation Folding assembly and peptide loading of class I MHC Main Pathway	reactome SRP dependent cotranslational protein targeting to membrane Main Pathway	KEGG Asthma Main Pathway	reactome SRP dependent cotranslational protein targeting to membrane Main Pathway	NCI CXCR4 mediated signaling events Pathway (positive regulation of lamellipodium assembly)	reactome SRP dependent cotranslational protein targeting to membrane Main Pathway	NCI Nongenotropic Androgen signaling Pathway (actin cytoskeleton reorganization)	reactome Nonsense Mediated Decay NMD enhanced by the Exon Junction Complex EJC Main Pathway	NCI TCR signaling in naive CD8 T cells Pathway (Pathway regulation of survival gene product expression via AKT1)	reactome SRP dependent cotranslational protein targeting to membrane Main Pathway	VEGF Pathway Actin Reorganization	reactome Nonsense Mediated Decay NMD enhanced by the Exon Junction Complex EJC Main Pathway	biocarta chromatin remodeling by hswi snf atp dependent complexes Pathway (chromatin remodeling)	reactome Nonsense Mediated Decay NMD enhanced by the Exon Junction Complex EJC Main Pathway	reactome Antigen Presentation Folding assembly and peptide loading of class I MHC Main Pathway	reactome SRP dependent cotranslational protein targeting to membrane Main Pathway	NCI Arf6 downstream Pathway (regulation of epithelial cell migration)	reactome SRP dependent cotranslational protein targeting to membrane Main Pathway	reactome PERK regulates gene expression Main Pathway	reactome Formation of the ternary complex and subsequently the 43S complex Main Pathway	IL-2 Pathway Actin Reorganization	reactome Nonsense Mediated Decay NMD enhanced by the Exon Junction Complex EJC Main Pathway
NCI CDC42 signaling events Pathway (cytokinesis)	reactome Formation of the ternary complex and subsequently the 43S complex Main Pathway	NCI Regulation of nuclear SMAD2 3 signaling Pathway (negative regulation of cell growth)	reactome Formation of the ternary complex and subsequently the 43S complex Main Pathway	VEGF Pathway Actin Reorganization	reactome Formation of the ternary complex and subsequently the 43S complex Main Pathway	NCI RhoA signaling Pathway (Pathway positive regulation of NF kappaB transcription factor activity via RHOA)	reactome Formation of the ternary complex and subsequently the 43S complex Main Pathway	NCI CXCR4 mediated signaling events Pathway (positive regulation of lamellipodium assembly)	reactome Formation of the ternary complex and subsequently the 43S complex Main Pathway	KEGG Type I diabetes mellitus Main Pathway	reactome Formation of the ternary complex and subsequently the 43S complex Main Pathway	adenine and adenosine salvage I	reactome Formation of the ternary complex and subsequently the 43S complex Main Pathway	NCI p38 signaling mediated by MAPKAP kinases Pathway (chemotaxis)	reactome Formation of the ternary complex and subsequently the 43S complex Main Pathway	VEGF Pathway Cell Migration	reactome Formation of the ternary complex and subsequently the 43S complex Main Pathway	biocarta chromatin remodeling by hswi snf atp dependent complexes Main Pathway	reactome Formation of the ternary complex and subsequently the 43S complex Main Pathway	KEGG Intestinal immune network for IgA production Main Pathway	reactome Formation of the ternary complex and subsequently the 43S complex Main Pathway	NCI Arf6 downstream Pathway (myoblast fusion)	reactome Formation of the ternary complex and subsequently the 43S complex Main Pathway	reactome Synthesis secretion and deacylation of Ghrelin Main Pathway	reactome SRP dependent cotranslational protein targeting to membrane Main Pathway	biocarta chromatin remodeling by hswi snf atp dependent complexes Pathway (chromatin remodeling)	reactome Formation of the ternary complex and subsequently the 43S complex Main Pathway
