# Supplementary material for: In Silico Drug Repurposing in Multiple Sclerosis Using scRNA-Seq Data
Source: Int J Mol Sci. 2023 Jan 4;24(2):985. doi: 10.3390/ijms24020985 (PMC9864606; doi:10.3390/ijms24020985)
Supplement: Supplementary file 1 [file ijms-24-00985-s001.zip › S2_biopath_PBMC.csv]

_abTcell_PBMC_pos	_abTcell_PBMC_neg	_aCD8+Tcell_PBMC_pos	_aCD8+Tcell_PBMC_neg	_gdTcell_PBMC_pos	_gdTcell_PBMC_neg	_granulocyte_PBMC_pos	_granulocyte_PBMC_neg	_GrB+pDC_PBMC_pos	_GrB+pDC_PBMC_neg	_mDC2_PBMC_pos	_mDC2_PBMC_neg	_mDC_PBMC_pos	_mDC_PBMC_neg	_megakaryocyte_PBMC_pos	_megakaryocyte_PBMC_neg	_monocyte_PBMC_pos	_monocyte_PBMC_neg	_naCD8+Tcell_PBMC_pos	_naCD8+Tcell_PBMC_neg	_naiveBcell_PBMC_pos	_naiveBcell_PBMC_neg	_NKcell_PBMC_pos	_NKcell_PBMC_neg
biocarta transcriptional activation of dbpb from mrna Main Pathway	reactome Erythrocytes take up carbon dioxide and release oxygen Main Pathway	biocarta transcriptional activation of dbpb from mrna Main Pathway	reactome Erythrocytes take up carbon dioxide and release oxygen Main Pathway	biocarta transcriptional activation of dbpb from mrna Main Pathway	reactome Erythrocytes take up carbon dioxide and release oxygen Main Pathway	biocarta transcriptional activation of dbpb from mrna Main Pathway	L-dopa degradation	biocarta transcriptional activation of dbpb from mrna Main Pathway	NCI Arf6 downstream Pathway (substrate adhesion dependent cell spreading)	reactome ATF6 alpha activates chaperone genes Main Pathway	purine deoxyribonucleosides degradation	biocarta transcriptional activation of dbpb from mrna Main Pathway	reactome Erythrocytes take up carbon dioxide and release oxygen Main Pathway	NCI CXCR4 mediated signaling events Pathway (actin filament depolymerization)	reactome Erythrocytes take up oxygen and release carbon dioxide Main Pathway	biocarta transcriptional activation of dbpb from mrna Main Pathway	reactome Erythrocytes take up oxygen and release carbon dioxide Main Pathway	biocarta transcriptional activation of dbpb from mrna Main Pathway	reactome Erythrocytes take up carbon dioxide and release oxygen Main Pathway	biocarta transcriptional activation of dbpb from mrna Main Pathway	reactome Erythrocytes take up oxygen and release carbon dioxide Main Pathway	biocarta granzyme a mediated apoptosis Pathway (Pathway degradation of GZMB)	reactome Erythrocytes take up carbon dioxide and release oxygen Main Pathway
NCI CXCR4 mediated signaling events Pathway (actin filament depolymerization)	reactome Erythrocytes take up oxygen and release carbon dioxide Main Pathway	biocarta granzyme a mediated apoptosis Pathway (Pathway degradation of GZMB)	reactome Erythrocytes take up oxygen and release carbon dioxide Main Pathway	NCI CXCR4 mediated signaling events Pathway (actin filament depolymerization)	reactome Erythrocytes take up oxygen and release carbon dioxide Main Pathway	NCI CDC42 signaling events Pathway (cell proliferation)	reactome Erythrocytes take up carbon dioxide and release oxygen Main Pathway	methylthiopropionate biosynthesis	NCI Arf6 trafficking events Pathway (receptor recycling)	adenine and adenosine salvage I	reactome Viral mRNA Translation Main Pathway	NCI CDC42 signaling events Pathway (cytokinesis)	reactome Erythrocytes take up oxygen and release carbon dioxide Main Pathway	biocarta transcriptional activation of dbpb from mrna Main Pathway	reactome Erythrocytes take up carbon dioxide and release oxygen Main Pathway	reactome Activation of BIM and translocation to mitochondria Main Pathway	reactome Erythrocytes take up carbon dioxide and release oxygen Main Pathway	NCI CXCR4 mediated signaling events Pathway (actin filament depolymerization)	reactome Erythrocytes take up oxygen and release carbon dioxide Main Pathway	reactome Folding of actin by CCT TriC Main Pathway	reactome Erythrocytes take up carbon dioxide and release oxygen Main Pathway	biocarta transcriptional activation of dbpb from mrna Main Pathway	reactome Erythrocytes take up oxygen and release carbon dioxide Main Pathway
NCI Arf6 trafficking events Pathway (receptor recycling)	reactome Scavenging of heme from plasma Main Pathway	NCI CXCR4 mediated signaling events Pathway (actin filament depolymerization)	reactome Binding and entry of HIV virion Main Pathway	biocarta granzyme a mediated apoptosis Pathway (Pathway degradation of GZMB)	reactome Binding and entry of HIV virion Main Pathway	NCI CDC42 signaling events Pathway (cytokinesis)	reactome Erythrocytes take up oxygen and release carbon dioxide Main Pathway	purine deoxyribonucleosides degradation	NCI Arf6 downstream Pathway (liver development)	oxidized GTP and dGTP detoxification	reactome Eukaryotic Translation Termination Main Pathway	NCI CDC42 signaling events Pathway (cell proliferation)	reactome Scavenging of heme from plasma Main Pathway	NCI CDC42 signaling events Pathway (retrograde vesicle mediated transport Golgi to ER)	reactome Eukaryotic Translation Termination Main Pathway	reactome Synthesis of 15 eicosatetraenoic acid derivatives Main Pathway	reactome Ficolins bind to repetitive carbohydrate structures on the target cell surface Main Pathway	NCI CDC42 signaling events Pathway (cytokinesis)	reactome Scavenging of heme from plasma Main Pathway	NCI Arf6 trafficking events Pathway (clathrin independent pinocytosis)	reactome Binding and entry of HIV virion Main Pathway	NCI CXCR4 mediated signaling events Pathway (actin filament depolymerization)	IL-10 Pathway Stability Determination
NCI Arf6 downstream Pathway (liver development)	NCI RAC1 signaling Pathway (actin filament depolymerization)	NCI CDC42 signaling events Pathway (cell proliferation)	reactome Scavenging of heme from plasma Main Pathway	biocarta granzyme a mediated apoptosis Main Pathway	reactome TRAF6 Mediated Induction of proinflammatory cytokines Main Pathway	reactome Alternative complement activation Main Pathway	NCI Endogenous TLR signaling Pathway (respiratory burst involved in inflammatory response)	reactome Folding of actin by CCT TriC Main Pathway	NCI Arf6 trafficking events Pathway (clathrin independent pinocytosis)	D-mannose degradation	reactome Peptide chain elongation Main Pathway	reactome Activation of BIM and translocation to mitochondria Main Pathway	reactome Ficolins bind to repetitive carbohydrate structures on the target cell surface Main Pathway	ascorbate recycling cytosolic	reactome Viral mRNA Translation Main Pathway	reactome Alternative complement activation Main Pathway	reactome Scavenging of heme from plasma Main Pathway	NCI CDC42 signaling events Pathway (cell proliferation)	reactome Eukaryotic Translation Termination Main Pathway	NCI Arf6 trafficking events Pathway (receptor recycling)	reactome TRAF6 Mediated Induction of proinflammatory cytokines Main Pathway	biocarta granzyme a mediated apoptosis Main Pathway	reactome Scavenging of heme from plasma Main Pathway
NCI Arf6 trafficking events Pathway (positive regulation of endocytosis)	reactome Binding and entry of HIV virion Main Pathway	NCI CDC42 signaling events Pathway (cytokinesis)	reactome Eukaryotic Translation Termination Main Pathway	biocarta rac1 cell motility signaling Pathway (actin filament depolymerization)	reactome Eukaryotic Translation Termination Main Pathway	biocarta tsp 1 induced apoptosis in microvascular endothelial cell Main Pathway	NCI Integrin linked kinase signaling Pathway (microtubule cytoskeleton organization)	reactome Activation of BIM and translocation to mitochondria Main Pathway	NCI Arf6 downstream Pathway (myoblast fusion)	D-glucuronate degradation	reactome Nonsense Mediated Decay NMD independent of the Exon Junction Complex EJC Main Pathway	NCI Regulation of nuclear SMAD2 3 signaling Pathway (negative regulation of cell growth)	NCI Atypical NF kappaB Pathway (Pathway degradation of NFKBIA)	NCI RhoA signaling Pathway (Pathway positive regulation of NF kappaB transcription factor activity via RHOA)	reactome Peptide chain elongation Main Pathway	biocarta oxidative stress induced gene expression via nrf2 Main Pathway	NCI ErbB1 downstream signaling Pathway (cell migration)	reactome Folding of actin by CCT TriC Main Pathway	reactome Viral mRNA Translation Main Pathway	NCI Arf6 downstream Pathway (liver development)	reactome Assembly Of The HIV Virion Main Pathway	NCI CDC42 signaling events Pathway (retrograde vesicle mediated transport Golgi to ER)	reactome Eukaryotic Translation Termination Main Pathway
NCI Arf6 downstream Pathway (myoblast fusion)	reactome Eukaryotic Translation Termination Main Pathway	NCI CDC42 signaling events Pathway (retrograde vesicle mediated transport Golgi to ER)	reactome Viral mRNA Translation Main Pathway	biocarta granzyme a mediated apoptosis Pathway (DNA fragmentation during apoptosis)	reactome Viral mRNA Translation Main Pathway	biocarta oxidative stress induced gene expression via nrf2 Main Pathway	reactome Endosomal Vacuolar Main Pathway	geranylgeranyldiphosphate biosynthesis	NCI Arf6 trafficking events Pathway (positive regulation of endocytosis)	imyoi-inositol ide novoi biosynthesis	reactome Formation of a pool of free 40S subunits Main Pathway	NCI LKB1 signaling events Pathway (Pathway degradation of CDC37)	reactome Hypusinylation Main Pathway	biocarta role of pi3k subunit p85 in regulation of actin organization and cell migration Pathway (filopodium formation)	reactome Nonsense Mediated Decay NMD independent of the Exon Junction Complex EJC Main Pathway	ATM Pathway NF-kB Pathway	superoxide radicals degradation	NCI CDC42 signaling events Pathway (retrograde vesicle mediated transport Golgi to ER)	reactome Peptide chain elongation Main Pathway	NCI Arf6 downstream Pathway (myoblast fusion)	reactome Scavenging of heme from plasma Main Pathway	ascorbate recycling cytosolic	reactome Viral mRNA Translation Main Pathway
NCI Arf6 downstream Pathway (regulation of epithelial cell migration)	reactome Viral mRNA Translation Main Pathway	biocarta role of pi3k subunit p85 in regulation of actin organization and cell migration Pathway (filopodium formation)	reactome Peptide chain elongation Main Pathway	biocarta granzyme a mediated apoptosis Pathway (DNA repair)	reactome Peptide chain elongation Main Pathway	NCI Regulation of nuclear SMAD2 3 signaling Pathway (negative regulation of cell growth)	reactome Assembly Of The HIV Virion Main Pathway	formaldehyde oxidation	NCI Arf6 downstream Pathway (regulation of epithelial cell migration)	reactome Vpr mediated induction of apoptosis by mitochondrial outer membrane permeabilization Main Pathway	reactome SRP dependent cotranslational protein targeting to membrane Main Pathway	NCI CDC42 signaling events Pathway (retrograde vesicle mediated transport Golgi to ER)	superoxide radicals degradation	reactome Folding of actin by CCT TriC Main Pathway	reactome Formation of a pool of free 40S subunits Main Pathway	reactome Digestion of dietary lipid Main Pathway	NCI Endogenous TLR signaling Pathway (respiratory burst involved in inflammatory response)	reactome binding of TCF LEF CTNNB1 to target gene promoters Main Pathway	reactome Nonsense Mediated Decay NMD independent of the Exon Junction Complex EJC Main Pathway	NCI Arf6 downstream Pathway (regulation of epithelial cell migration)	reactome Eukaryotic Translation Termination Main Pathway	biocarta role of pi3k subunit p85 in regulation of actin organization and cell migration Pathway (filopodium formation)	reactome Peptide chain elongation Main Pathway
NCI Arf6 downstream Pathway (substrate adhesion dependent cell spreading)	reactome Peptide chain elongation Main Pathway	biocarta granzyme a mediated apoptosis Main Pathway	NCI RAC1 signaling Pathway (actin filament depolymerization)	biocarta granzyme a mediated apoptosis Pathway (Pathway regulation of transcription via SET ANP32A APEX1)	reactome Nonsense Mediated Decay NMD independent of the Exon Junction Complex EJC Main Pathway	ATM Pathway NF-kB Pathway	NCI CXCR4 mediated signaling events Pathway (actin filament depolymerization)	reactome The AIM2 inflammasome Main Pathway	reactome Erythrocytes take up carbon dioxide and release oxygen Main Pathway	pentose phosphate pathway non-oxidative branch	reactome GTP hydrolysis and joining of the 60S ribosomal subunit Main Pathway	biocarta role of pi3k subunit p85 in regulation of actin organization and cell migration Pathway (filopodium formation)	NCI Ceramide signaling Pathway (regulation of nitric oxide biosynthetic process)	VEGF Pathway Cell Migration	reactome Nonsense Mediated Decay NMD enhanced by the Exon Junction Complex EJC Main Pathway	biocarta chaperones modulate interferon signaling Pathway (apoptosis)	NCI Integrin linked kinase signaling Pathway (microtubule cytoskeleton organization)	NCI Arf6 trafficking events Pathway (positive regulation of endocytosis)	reactome Formation of a pool of free 40S subunits Main Pathway	NCI Arf6 downstream Pathway (substrate adhesion dependent cell spreading)	reactome Viral mRNA Translation Main Pathway	NCI amb2 Integrin signaling Pathway (actin filament polymerization)	reactome Nonsense Mediated Decay NMD independent of the Exon Junction Complex EJC Main Pathway
NCI Arf6 trafficking events Pathway (clathrin independent pinocytosis)	reactome Nonsense Mediated Decay NMD independent of the Exon Junction Complex EJC Main Pathway	biocarta how does salmonella hijack a cell Main Pathway	reactome Nonsense Mediated Decay NMD independent of the Exon Junction Complex EJC Main Pathway	NCI CDC42 signaling events Pathway (retrograde vesicle mediated transport Golgi to ER)	IL-10 Pathway Stability Determination	reactome Scavenging by Class B Receptors Main Pathway	NCI Atypical NF kappaB Pathway (Pathway degradation of NFKBIA)	reactome Caspase mediated cleavage of cytoskeletal proteins Main Pathway	reactome Erythrocytes take up oxygen and release carbon dioxide Main Pathway	reactome Pentose phosphate pathway hexose monophosphate shunt Main Pathway	reactome Nonsense Mediated Decay NMD enhanced by the Exon Junction Complex EJC Main Pathway	reactome The AIM2 inflammasome Main Pathway	NCI RhoA signaling Pathway (Pathway positive regulation of NF kappaB transcription factor activity via RHOA)	VEGF Pathway Actin Reorganization	reactome GTP hydrolysis and joining of the 60S ribosomal subunit Main Pathway	reactome Synthesis of 12 eicosatetraenoic acid derivatives Main Pathway	NCI Atypical NF kappaB Pathway (Pathway degradation of NFKBIA)	NCI Arf6 trafficking events Pathway (clathrin independent pinocytosis)	reactome Binding and entry of HIV virion Main Pathway	NCI Arf6 trafficking events Pathway (positive regulation of endocytosis)	reactome Peptide chain elongation Main Pathway	IL-2 Pathway Actin Reorganization	reactome Formation of a pool of free 40S subunits Main Pathway
NCI CDC42 signaling events Pathway (retrograde vesicle mediated transport Golgi to ER)	reactome Hypusinylation Main Pathway	biocarta how does salmonella hijack a cell Pathway (lamellipodium assembly)	reactome Formation of a pool of free 40S subunits Main Pathway	biocarta role of pi3k subunit p85 in regulation of actin organization and cell migration Pathway (filopodium formation)	reactome Scavenging of heme from plasma Main Pathway	NCI Nongenotropic Androgen signaling Pathway (actin cytoskeleton reorganization)	reactome TRAF6 Mediated Induction of proinflammatory cytokines Main Pathway	reactome Clathrin derived vesicle budding Main Pathway	reactome Eukaryotic Translation Termination Main Pathway	acyl carrier protein metabolism	reactome L13a mediated translational silencing of Ceruloplasmin expression Main Pathway	VEGF Pathway Nitric Oxide Production	biocarta acetylation and deacetylation of rela in nucleus Main Pathway	IL-2 Pathway Actin Reorganization	reactome SRP dependent cotranslational protein targeting to membrane Main Pathway	NCI Calcineurin regulated NFAT dependent transcription in lymphocytes Pathway (T cell anergy)	NCI Ceramide signaling Pathway (regulation of nitric oxide biosynthetic process)	NCI Arf6 downstream Pathway (substrate adhesion dependent cell spreading)	NCI RAC1 signaling Pathway (actin filament depolymerization)	NCI CDC42 signaling events Pathway (retrograde vesicle mediated transport Golgi to ER)	reactome Nonsense Mediated Decay NMD independent of the Exon Junction Complex EJC Main Pathway	biocarta how does salmonella hijack a cell Pathway (lamellipodium assembly)	reactome Nonsense Mediated Decay NMD enhanced by the Exon Junction Complex EJC Main Pathway
