# Supplementary material for: In Silico Drug Repurposing in Multiple Sclerosis Using scRNA-Seq Data
Source: Int J Mol Sci. 2023 Jan 4;24(2):985. doi: 10.3390/ijms24020985 (PMC9864606; doi:10.3390/ijms24020985)
Supplement: Supplementary file 1 [file ijms-24-00985-s001.zip › S3_cmap_CSF.csv]

abTcell	aCD8+Tcell	naCD8+Tcell	monocyte	mDC2	mDC	NKcell	gdTcell	naiveBcell	granulocyte	Plasmablast	GrB+pDC	mDC1	Tcell
Apitolisib	Apitolisib	Apitolisib	Apitolisib	WYE-125132	WYE-125132	Apitolisib	Apitolisib	Apitolisib	WYE-125132	WYE-125132	Brefeldin	Apitolisib	Apitolisib
WYE-125132	WYE-125132	WYE-125132	WYE-125132	Dactolisib	Apitolisib	WYE-125132	WYE-125132	WYE-125132	Brefeldin	Apitolisib	Dactolisib	WYE-125132	WYE-125132
Dactolisib	Dactolisib	Dactolisib	Dactolisib	Apitolisib	Luminespib	Dactolisib	KU-0063794	Dactolisib	Dactolisib	Luminespib	Apitolisib	Dactolisib	Dactolisib
Luminespib	Luminespib	Luminespib	Luminespib	Brefeldin	KU-0063794	Dactolisib	Dactolisib	Dactolisib	Apitolisib	Dactolisib	WYE-125132	Dactolisib	Luminespib
KU-0063794	KU-0063794	KU-0063794	torin-2	Dactolisib	Dactolisib	geldanamycin	Luminespib	KU-0063794	torin-2	torin-1	torin-2	Luminespib	KU-0063794
Dactolisib	Dactolisib	Dactolisib	Dactolisib	torin-2	torin-2	torin-2	Dactolisib	torin-2	Dactolisib	KU-0063794	Dactolisib	torin-2	Dactolisib
Dactolisib	torin-2	torin-2	KU-0063794	Luminespib	Dactolisib	Pictilisib	WYE-125132	Luminespib	Luminespib	torin-1	Luminespib	Cyclosporine	Dactolisib
WYE-125132	Dactolisib	Dactolisib	geldanamycin	NVP-BGT226	Dactolisib	Luminespib	torin-2	Dactolisib	Dactolisib	torin-2	Apitolisib	KU-0063794	torin-2
geldanamycin	WYE-125132	WYE-125132	Dactolisib	Cyclosporine	torin-1	KU-0063794	Dactolisib	Apitolisib	Apitolisib	Dactolisib	Cyclosporine	Dactolisib	WYE-125132
torin-2	Apitolisib	Apitolisib	WYE-125132	ARP 101	torin-1	Dactolisib	torin-1	Pictilisib	Cyclosporine	Dactolisib	Dactolisib	Dactolisib	Apitolisib
Cyclosporine	torin-1	torin-1	Cyclosporine	geldanamycin	OSI-027	WYE-125132	torin-1	GR 103691	geldanamycin	torin-1	Apitolisib	PIK-93	torin-1
Luminespib	torin-1	torin-1	Dactolisib	geldanamycin	WYE-125132	torin-1	OSI-027	PIK-93	KU-0063794	WYE-125132	torin-1	torin-1	Pictilisib
Apitolisib	OSI-027	OSI-027	Apitolisib	Dactolisib	NVP-BGT226	Cyclosporine	Pictilisib	Dactolisib	ARP 101	OSI-027	THAPSIGARGIN	torin-1	GR 103691
Pictilisib	AZD-8055	Pictilisib	torin-1	Dactolisib	WYE-125132	Ro 28-1675 ?	GR 103691	torin-1	geldanamycin	torin-1	CA-074-Me	WYE-125132	PIK-93
ARP 101	Pictilisib	GR 103691	torin-1	PIK-93	torin-1	Dactolisib	Apitolisib	torin-1	geldanamycin	NVP-BGT226	Luminespib	torin-1	Dactolisib
Dactolisib	GR 103691	Dactolisib	ARP 101	Apitolisib	torin-1	Dactolisib	SNS-032	OSI-027	radicicol	PI-103	KU-0063794	OSI-027	torin-1
PIK-93	Dactolisib	PIK-93	PIK-93	torin-1	WYE-125132	Dactolisib	WYE-125132	torin-1	Apitolisib	WYE-125132	Tyrphostin AG 1478	Pictilisib	PI-103
torin-1	PIK-93	Dactolisib	SNS-032	WYE-125132	Pictilisib	PIK-93	torin-1	torin-1	torin-1	Pictilisib	ARP 101	torin-1	OSI-027
torin-1	Dactolisib	torin-1	torin-1	torin-1	GR 103691	Apitolisib	WYE-125132	WYE-125132	torin-1	torin-1	geldanamycin	torin-1	WYE-125132
torin-1	torin-1	PI-103	WYE-125132	OSI-027	Dactolisib	Apitolisib	AZD-8055	WYE-125132	Pictilisib	WYE-125132	"""5-amino-N-tert-butyl-4-(3-methoxyphenyl)-2-(methylthio)thieno[2,3-d]pyrimidine-6-carboxamide CT-03"""	NVP-BGT226	torin-1
WYE-125132	SNS-032	WYE-125132	torin-1	Pictilisib	Apitolisib	torin-1	torin-1	torin-1	NVP-BGT226	MEFENAMIC ACID	geldanamycin	ARP 101	WYE-125132
AZD-8055	PI-103	torin-1	OSI-027	torin-1	torin-1	ZSTK-474	OSI-027	OSI-027	CA-074-Me	Dactolisib	EMETINE HYDROCHLORIDE	geldanamycin	AZD-8055
torin-1	WYE-125132	WYE-125132	Pictilisib	geldanamycin	SNS-032	OSI-027	torin-1	torin-1	Luminespib	Dactolisib	Luminespib	Dactolisib	torin-1
OSI-027	torin-1	AZD-8055	torin-1	Luminespib	OSI-027	torin-1	torin-1	torin-1	Luminespib	buparlisib	Dactolisib	Dactolisib	OSI-027
torin-1	WYE-125132	torin-1	NVP-BGT226	KU-0063794	torin-1	torin-1	NVP-BGT226	Dactolisib	Tyrphostin AG 1478	PIK-93	radicicol	Dactolisib	torin-1
torin-1	torin-1	OSI-027	GR 103691	Tyrphostin AG 1478	OSI-027	NVP-BGT226	calyculin A	buparlisib	Brefeldin	Dactolisib	KIN001-055	Apitolisib	NVP-BGT226
NVP-BGT226	OSI-027	torin-1	Brefeldin	Luminespib	torin-1	Luminespib	Dactolisib	Dactolisib	"""N-(4-methoxyphenyl)-4-morpholino-6-(pyrrolidin-1-yl)-1,3,5-triazin-2-amine hw-gc-act02"""	Apitolisib	PIK-93	Apitolisib	Dactolisib
GR 103691	torin-1	NVP-BGT226	Luminespib	KIN001-055	torin-1	Luminespib	Dactolisib	Dactolisib	geldanamycin	Apitolisib	torin-1	ZSTK-474	Dactolisib
Brefeldin	torin-1	buparlisib	Luminespib	Dactolisib	Dactolisib	Luminespib	Dactolisib	Dactolisib	Dactolisib	PI-103	torin-1	WYE-125132	Dactolisib
Luminespib	NVP-BGT226	Dactolisib	Luminespib	Dactolisib	Dactolisib	Tyrphostin AG 1478	PIK-93	Dactolisib	KIN001-055	torin-1	WYE-125132	WYE-125132	Dactolisib
Luminespib	calyculin A	Dactolisib	Tyrphostin AG 1478	Apitolisib	Dactolisib	ARP 101	Dactolisib	Dactolisib	PIK-93	torin-1	OSI-027	Brefeldin	Dactolisib
Luminespib	VU0418939-2	Dactolisib	geldanamycin	Apitolisib	Dactolisib	Luminespib	Dactolisib	Dactolisib	Apitolisib	torin-1	Pictilisib	Ro 28-1675 ?	Dactolisib
Tyrphostin AG 1478	Dactolisib	Dactolisib	Luminespib	torin-1	PIK-93	Dactolisib	torin-1	Apitolisib	torin-1	torin-1	torin-1	Luminespib	torin-1
geldanamycin	Dactolisib	Dactolisib	Luminespib	torin-1	Dactolisib	Dactolisib	PI-103	SNS-032	geldanamycin	WYE-125132	NVP-BGT226	Luminespib	PI-103
Luminespib	Dactolisib	Dactolisib	Luminespib	ZSTK-474	Dactolisib	Dactolisib	A443654	PI-103	WYE-125132	WYE-125132	GR 103691	buparlisib	SNS-032
Dactolisib	Dactolisib	PI-103	Dactolisib	WYE-125132	Apitolisib	Dactolisib	PI-103	WYE-125132	Pictilisib	WYE-125132	Chelidonine (+)	Apitolisib	torin-1
Dactolisib	Dactolisib	PI-103	Dactolisib	torin-1	PI-103	torin-1	WYE-125132	ZSTK-474	WYE-125132	Dactolisib	geldanamycin	Dactolisib	ZSTK-474
Dactolisib	Dactolisib	PI-103	Dactolisib	THAPSIGARGIN	torin-1	torin-1	torin-1	PI-103	torin-1	torin-2	chaetocin	Dactolisib	Pictilisib
Dactolisib	Apitolisib	SNS-032	Dactolisib	Luminespib	PI-103	WYE-125132	OSI-027	Pictilisib	OSI-027	torin-2	Luminespib	torin-1	OSI-027
Dactolisib	PI-103	WYE-125132	Apitolisib	Luminespib	torin-1	Pictilisib	WYE-125132	OSI-027	torin-1	Apitolisib	Tyrphostin AG 1478	SNS-032	AZD-8055
Apitolisib	PI-103	torin-1	Apitolisib	Ro 28-1675 ?	WYE-125132	THAPSIGARGIN	HG-6-64-01	AZD-8055	torin-1	Apitolisib	Luminespib	torin-1	WYE-125132
Apitolisib	PI-103	ZSTK-474	torin-1	Luminespib	ZSTK-474	Brefeldin	WYE-125132	WYE-125132	PI-103	KIN001-055	Luminespib	torin-1	torin-1
SNS-032	A443654	Pictilisib	ZSTK-474	geldanamycin	OSI-027	Luminespib	alvocidib	WYE-125132	YM 298198, Desmethyl-	Dactolisib	Luminespib	torin-1	WYE-125132
torin-1	WYE-125132	OSI-027	Pictilisib	Brefeldin	PI-103	Luminespib	Cyclosporine	PI-103	THAPSIGARGIN	GSK-1059615	geldanamycin	WYE-125132	PI-103
ZSTK-474	WYE-125132	AZD-8055	AZD-8055	"""N-(4-methoxyphenyl)-4-morpholino-6-(pyrrolidin-1-yl)-1,3,5-triazin-2-amine hw-gc-act02"""	WYE-125132	Tyrphostin AG 1478	CA-074-Me	NVP-BGT226	GR 103691	Dactolisib	Brefeldin	PI-103	Cyclosporine
Pictilisib	torin-1	WYE-125132	WYE-125132	Luminespib	HG-6-64-01	geldanamycin	5284616	FCCP	Luminespib	geldanamycin	Luminespib	Pictilisib	calyculin A
WYE-125132	ZSTK-474	torin-1	torin-1	geldanamycin	WYE-125132	Brefeldin	Luminespib	Cyclosporine	TPCA-1	torin-1	Luminespib	OSI-027	CA-074-Me
Brefeldin A	Pictilisib	WYE-125132	Cyclosporin A	radicicol	alvocidib	Luminespib	Dactolisib	CA-074-Me	Tyrphostin AG 1478	SNS-032	"""N-(4-methoxyphenyl)-4-morpholino-6-(pyrrolidin-1-yl)-1,3,5-triazin-2-amine hw-gc-act02"""	WYE-125132	Luminespib
Cyclosporin A	OSI-027	PI-103	calyculin A	ponatinib	Cyclosporine	VU0418939-2	HG-5-113-01	TG101348	Luminespib	AZD-8055	VU0418946-2	Luminespib	5284616
calyculin A	WYE-125132	Cyclosporine	CA-074-Me	geldanamycin	calyculin A	Luminespib	CGP-60474	Luminespib	Luminespib	OSI-027	geldanamycin	Luminespib	Luminespib
