# Supplementary material for: In Silico Drug Repurposing in Multiple Sclerosis Using scRNA-Seq Data
Source: Int J Mol Sci. 2023 Jan 4;24(2):985. doi: 10.3390/ijms24020985 (PMC9864606; doi:10.3390/ijms24020985)
Supplement: Supplementary file 1 [file ijms-24-00985-s001.zip › S4_cmap_PBMC.csv]

naCD8+Tcell	aCD8+Tcell	naiveBcell	monocyte	gdTcell	abTcell	mDC	granulocyte	NKcell	megakaryocyte	GrB+pDC	mDC2
Apitolisib	Apitolisib	Dactolisib	FLUNISOLIDE	Dactolisib	Dactolisib	Luminespib	BX-795	Apitolisib	Apitolisib	Dactolisib	WYE-125132
WYE-125132	WYE-125132	Apitolisib	mitoxantrone	Apitolisib	Apitolisib	QL-XII-47	PX12	WYE-125132	WYE-125132	Apitolisib	Apitolisib
Dactolisib	Dactolisib	GSK-1059615	SB 218078	VU0418939-2	Luminespib	Luminespib	VU0418934-2	Dactolisib	Dactolisib	torin-1	geldanamycin
Dactolisib	torin-2	Luminespib	FLUOCINOLONE ACETONIDE	WZ-3105	Dactolisib	Luminespib	selumetinib	torin-2	Dactolisib	SNS-032	Dactolisib
Luminespib	Dactolisib	FGIN-1-27	FLUDROCORTISONE ACETATE	Pictilisib	SNS-032	IMD 0354	Camptothecin	Dactolisib	WYE-125132	WYE-125132	Pictilisib
KU-0063794	Dactolisib	Luminespib	16-HYDROXYTRIPTOLIDE	AZD-8055	WYE-125132	METHYLENE BLUE	Rho kinase inhibitor III [rockout]	Dactolisib	Luminespib	NVP-BGT226	Luminespib
torin-2	PI-103	KU-0063794	BX-795	FGIN-1-27	Pictilisib	Luminespib	4-Demethoxydaunorubicin hydrochloride (65)	WYE-125132	KU-0063794	Luminespib	KU-0063794
Dactolisib	Pictilisib	Dactolisib	PKCbeta inhibitor	SID 26681509	Mycophenolic acid	Luminespib	BMS-345541	Pictilisib	torin-2	torin-2	Dactolisib
GSK-1059615	Luminespib	Dactolisib	NCGC00167398-02	Luminespib	Cyclosporine	Luminespib	AMSACRINE	SID 26681509	Dactolisib	KIN001-055	torin-1
Dactolisib	KU-0063794	SNS-032	NCGC00182382-01	Dactolisib	FGIN-1-27	WZ-3105	phorbol-12-myristate-13-acetate (PMA)	KU-0063794	ARP 101	GSK-1059615	torin-1
PI-103	Dactolisib	WYE-125132	Luminespib	SNS-032	GR 103691	AZD-5438	wortmannin	VU0418939-2	geldanamycin	torin-1	Cyclosporine
torin-1	ZSTK-474	Pictilisib	Luminespib	PI-103	Luminespib	QL-XII-47	BMS-536924	Dactolisib	Dactolisib	Cyclosporine	torin-2
WYE-125132	WYE-125132	Cyclosporine	Luminespib	WYE-125132	AG14361	PUROMYCIN HYDROCHLORIDE	BX-795	PI-103	PIK-93	Ouabain	Dactolisib
Pictilisib	VU0418939-2	AG14361	dasatinib	PP 1	KU-0063794	NSC 3852	BI 2536	ZSTK-474	torin-1	cyclosporine	WYE-125132
Luminespib	Luminespib	geldanamycin	FLUMETHASONE	wortmannin	geldanamycin	bufalin	TENIPOSIDE	Luminespib	torin-1	KU-0063794	OSI-027
torin-1	Apitolisib	torin-2	BUDESONIDE	Cyclosporine	torin-2	SU11652	Luminespib	Apitolisib	torin-1	NCGC00185684-02	NVP-BGT226
ZSTK-474	Apitolisib	LDN-193189	Prednicarbate	Purvalanol A	KIN001-055	BX-795	NCGC00181801-01	torin-1	OSI-027	Axon1408	Luminespib
torin-1	torin-1	KIN001-055	HYDROCORTISONE HEMISUCCINATE	Luminespib	WZ-3105	FK506	NCGC00241077-01	torin-1	Pictilisib	Luminespib	Luminespib
NVP-BGT226	torin-1	WZ-3105	mitoxantrone	AG14361	Dactolisib	Luminespib	NCGC00185087-01	torin-1	torin-1	Dactolisib	Dactolisib
FGIN-1-27	torin-1	Luminespib	B675700.cdx	PF 750	torin-1	SU11652	NCGC00167398-02	AZD-8055	NVP-BGT226	GSK-2334470	Dactolisib
Dactolisib	torin-1	torin-1	BX-795	KU-0063794	JNK-9L	IMD 0354	P8624	torin-1	Cyclosporine	CGP-60474	Dactolisib
PIK-93	NVP-BGT226	torin-1	NSC 23766	PI 103 hydrochloride	PI-103	Luminespib	13224	radicicol	Luminespib	Luminespib	PIK-93
Apitolisib	wortmannin	A443654	trifluoperazine	geldanamycin	AZD-8055	NICLOSAMIDE	HY-50878	torin-1	Dactolisib	belinostat	Apitolisib
torin-1	FGIN-1-27	PI-103	AT-MLPCN CSC-006	geldanamycin	AZD-8055	phorbol-12-myristate-13-acetate (PMA)	Luminespib	NVP-BGT226	Dactolisib	Dactolisib	torin-1
SNS-032	SID 26681509	ZSTK-474	TPCA-1	T8902	SNS-032	SU11652	PF 573228	geldanamycin	Dactolisib	Dactolisib	WYE-125132
torin-1	Dactolisib	AZD-8055	MDV3100	Luminespib	NVP-BGT226	MLS-0390982	mitoxantrone	Dactolisib	Dactolisib	Apitolisib	torin-1
torin-1	Dactolisib	AZD-8055	NCGC00183691-01	F1566-0341	wortmannin	NCGC00167398-02	mitoxantrone	buparlisib	Apitolisib	CGP-60474	Luminespib
torin-1	PIK-93	NVP-BGT226	Luminespib	Luminespib	480743.cdx	Luminespib	dasatinib	LDN-193189	torin-1	ZSTK-474	Luminespib
OSI-027	torin-1	wortmannin	Luminespib	Luminespib	Luminespib	2-morpholino-9-(thiophen-3-yl)-N-((5-(trifluoromethyl)-1H-benzo[d]imidazol-2-yl)methyl)-9H-purin-6-amine	AT-7519	WZ-3105	ZSTK-474	WYE-125132	Ro 28-1675 ?
torin-1	GSK-2126458	Mycophenolic acid	desoximetasone	torin-2	RG 108	656402-250MG	A443654	Dactolisib	WYE-125132	ZSTK-474	Luminespib
Cyclosporine	SNS-032	GR 103691	T542500	Dactolisib	Luminespib	E3380	JAK3 Inhibitor VI	PIK-93	AZD-8055	AZD-8055	Luminespib
AG14361	torin-1	480743.cdx	S1130	Dactolisib	geldanamycin	wortmannin	Fluticasone propionate	radicicol	torin-1	AZD-8055	geldanamycin
geldanamycin	torin-1	Luminespib	S1072	Luminespib	Luminespib	Luminespib	MEDRYSONE	Apitolisib	89671	AS-605240	Luminespib
buparlisib	NVP-TAE684	Luminespib	Luminespib	Apitolisib	Luminespib	Luminespib	W-13 hydrochloride	torin-1	Ro 28-1675 ?	Pictilisib	buparlisib
Dactolisib	OSI-027	RG 108	E3380	Apitolisib	2-morpholino-9-(thiophen-3-yl)-N-((5-(trifluoromethyl)-1H-benzo[d]imidazol-2-yl)methyl)-9H-purin-6-amine	Luminespib	PP 1	AZD-8055	Luminespib	AZD-8055	Dactolisib
Dactolisib	Cyclosporine	geldanamycin	Luminespib	GSK-2126458	Luminespib	Luminespib	Camptothecin	Pictilisib	89671	MEFENAMIC ACID	Dactolisib
LDN-193189	AG14361	VU0418939-2	HY-10459	PI-103	S1122	Luminespib	SB 218078	OSI-027	Luminespib	AG 555	Dactolisib
KIN001-055	PF 750	Luminespib	Luminespib	PI-103	Luminespib	Luminespib	TENIPOSIDE	AZD-8055	5284616	wortmannin	torin-1
WZ-3105	Luminespib	T8902	Luminespib	torin-1	mitoxantrone	LDN-193189	mitoxantrone	DG-041	Luminespib	Mycophenolic acid	SNS-032
Dactolisib	PI 103 hydrochloride	Luminespib	Luminespib	ZSTK-474	Dactolisib	WZ-3105	Etoposide	AG14361	CGP-60474	FGIN-1-27	torin-1
Luminespib	geldanamycin	Luminespib	Luminespib	torin-1	Dactolisib	PD-184352	mitoxantrone	15-Deoxy-?12,14-prostaglandin J2	GSK-1059615	Amyleine hydrochloride	WYE-125132
pelitinib	geldanamycin	Luminespib	Luminespib	OSI-027	CGP-60474	PF-431396	AICAR	BML-259	Luminespib	480743.cdx	WYE-125132
Apitolisib	T8902	Dactolisib	WZ-3105	QL-XII-47	CGP-60474	CGP-60474	R406	GF-109203X	Dactolisib	TG101348	Cyclosporin A
GSK-2126458	Luminespib	HG-5-113-01	TGX-221	AZD-8055	HG-5-113-01	GSK-1059615	VER155008	Luminespib	GSK-1059615	KU-0063794	89671
torin-1	Luminespib	CGP-60474	geldanamycin	AZD-8055	LDN-193189	A443654	BJM-ctd2-9	PX12	Apitolisib	Luminespib	A112550.cdx
A443654	Apitolisib	Dactolisib	gefitinib	afatinib	CGP-60474	geldanamycin	ARP 101	KU 0060648 trihydrochloride	Apitolisib	TL_HRAS26	Tyrphostin AG 1478
WYE-125132	buparlisib	WZ-3105	Fluticasone propionate	radicicol	CGP-60474	dasatinib	FK506	geldanamycin	SNS-032	BX-795	ARP 101
WYE-125132	Dactolisib	CGP-60474	GSK-3b Inhibitor VIII	NVP-BGT226	Dactolisib	SNS-032	PIK-90	Luminespib	torin-1	"""1-{[2-(4-chlorophenyl)-5-methyl-1,3-oxazol-4-yl]methyl}-N-[2-(dipropylamino)ethyl]piperidine-4-carboxamide"""	Luminespib
NVP-TAE684	Dactolisib	CGP-60474	MEDRYSONE	ML 3163	WZ-3105	A443654	BJM-ctd2-9	Luminespib	WYE-125132	Luminespib	V4877
ZSTK-474	WZ-3105	PIK-93	geldanamycin	ER 27319 maleate	CGP-60474	SCH 58261	BX-795	Camptothecine (S,+)	Pictilisib	"""N-(2-methoxyphenyl)-4,6-dimorpholino-1,3,5-triazin-2-amine hw-gc-act06"""	Luminespib
